# Supplementary material for: Germanium Dioxide Nanoparticles Mitigate Biochemical and Molecular Changes Characterizing Alzheimer’s Disease in Rats
Source: Pharmaceutics. 2023 Apr 30;15(5):1386. doi: 10.3390/pharmaceutics15051386 (PMC10220875; doi:10.3390/pharmaceutics15051386)
Supplement: Supplementary file 1 [file pharmaceutics-15-01386-s001.zip]

Archive with 1 entries (1 files):
- pharmaceutics-2122002-supplementary.pdf
